# Supplementary material for: Concurrent (Dual) Disorder Management Guidelines: Systematic Review Update
Source: J Clin Med. 2026 Apr 20;15(8):3123. doi: 10.3390/jcm15083123 (PMC13117480; doi:10.3390/jcm15083123)
Supplement: Supplementary file 1 [file jcm-15-03123-s001.zip]

Archive with 1 entries (1 files):
- jcm-4083562-supplementary.pdf
